# Supplementary material for: ABC inference of multi-population divergence with admixture from unphased population genomic data
Source: Mol Ecol. 2014 Sep 6;23(18):4458–71. doi: 10.1111/mec.12881 (PMC4285295; doi:10.1111/mec.12881)
Supplement: Appendix S1 — Supplementary methods: Calculation of observed and expected prediction errors for parameter estimates and computational load.. [file mec0023-4458-SD3.txt]

SupportingInformation– Text 
Observed and Expected Prediction Error (ε)
Observedprediction errors for each parameter werecalculatedas, 
€ 
ε =
( ˆ θ ∑ −θ *)2
Var(θ *)  
where
€ 
ˆ θ is theestimatedparameter value(median oftheposterior distribution) and
€ 
θ *  
is therandomly-drawn simulatedvalue.Additionally,wecalculatedtheexpected
prediction error for each parameter basedon its prior distribution -thatwhich would
resultifnoinformation wereavailablefor estimation ofa parameter,for which the
posterior distribution wouldmatch theprior distribution.In this case,thepointestimate
abovewouldcorrespondtothemedian oftheprior distribution.In thatcase,the
numerator ofEq.1 is thesummedsquareddeviancebetween themedian oftheprior 
distribution andindividual values drawn from thatdistribution,which is very similar tothe
variancein thedenominator ofEq.1.Thus,for parameters with flat,uninformativeprior 
distributions,theexpectedprediction error for an ABCestimator is approximately equal 
tothenumber ofreplicates simulated. 
Computational load
Oneissuefor ABCis thetimetaken tosimulatemodel datasets for comparison 
with observeddata.Across theseven models comparedin B.pallida,our simulations 
requiredan averageof0.2 seconds per replicate(on a 2.6 GHz Intel i7 processor).
Simulation oftheentirereferencetable(14 million entries) wouldrequireapproximately 
778 hours.However,simulations can beconductedin parallel on multiplecomputers for 
ABC,andthen combinedbeforethefinal analysis,substantially shorteningthesimulation step.For example,given access to20 nodes on a high-performance
computingcluster,thesimulation portion ofour empirical analysis couldbecompletedin 
under twodays.By comparison,Hearn etal.(2014) comparedthesame7 models 
consideredusingthelikelihoodmethodofLohseetal. (2011) in approximately 43 
minutes,andall 21 models (testingall threepossibletopologies) requiredapproximately 
129 minutes.Thelikelihoodmethodthus requires substantially less computingtimefor 
datasets ofa similar size.
 
